# Supplementary material for: ChromDMM: a Dirichlet-multinomial mixture model for clustering heterogeneous epigenetic data
Source: Bioinformatics. 2022 Jul 4;38(16):3863–70. doi: 10.1093/bioinformatics/btac444 (PMC9364382; doi:10.1093/bioinformatics/btac444)
Supplement: btac444_Supplementary_Data [file btac444_supplementary_data.zip]

Archive with 2 entries (2 files):
- Submission_30062022_supplement_nofigs.zip
- SupplementaryInformation.pdf
